# Supplementary material for: Host, reproductive, and lifestyle factors in relation to quantitative histologic metrics of the normal breast
Source: Breast Cancer Res. 2023 Aug 15;25:97. doi: 10.1186/s13058-023-01692-7 (PMC10426057; doi:10.1186/s13058-023-01692-7)
Supplement: Supplementary file 5 — Additional file 5. Table S1: Frequencies of missing values for each variable included the current analysis of 4108 women from the Komen Tissue Bank Study. Table S2: Associations of host, reproductive, and lifestyle factors with epithelium-to-stroma proportion among healthy women volunteers participating in the Komen Tissue Bank project, using missing values indicators, and following multiple imputation (N = 4108). Table S3: Associations of risk factors with epithelium-to-stroma proportion among healthy women volunteers participating in the Komen Tissue Bank project, with and without adjustment for age at first full-term birth (AFFB). Table S4: Associations of host, reproductive, and lifestyle factors with quantitative tissue composition metrics among healthy premenopausal women participating in the Komen Tissue Bank project (N = 2696). Table S5: Associations of host, reproductive, and lifestyle factors with quantitative tissue composition metrics among healthy postmenopausal women participating in the Komen Tissue Bank project (N = 1412). [file 13058_2023_1692_MOESM5_ESM.xlsx]

## Sheet: Supplementary Table 1
	Supplementary Table 1: Frequencies of missing values for each variable included the current analysis of 4,108 women from the Komen Tissue Bank Study
	Characteristic	Unknown/Unclassified/Missing, N (%)
	Age, years	0 (0.0)
	Race/Ethnicity	18 (0.5)
	Education	21 (0.5)
	Smoking	349 (8.5)
	Currently drink alcohol	37 (0.9)
	Alcoholic drinks per week	1596 (38.9)
	Body mass index, Kg/m2	4 (0.1)
	Age at menarche, years	4 (0.1)
	Current hormonal birth control use	0 (0.0)
	Pregnancy	1 (0.02)
	Number of live births	167 (5.9)
	Age at first full-term birth, years	1420 (49.8)
	Breastfeeding	221 (7.8)
	Duration of breastfeeding, months	4 (0.2)
	Bilateral oophorectomy	365 (25.8)
	Menopausal status	0 (0.0)
	Menopausal hormone therapy use	301 (21.3)
	Type of menopusal hormone therapy	123 (8.7)
	Family history of breast cancer	265 (6.5)

## Sheet: Supplementary Table 2
	Supplementary Table 2: Associations of host, reproductive, and lifestyle factors with epithelium-to-stroma proportion among healthy women volunteers participating in the Komen Tissue Bank project, using missing values indicators and following multiple imputation (N=4108)
		Missing values indicators		Multiple imputation
	Characteristic	β (95% CI)	P-value	β (95% CI)	P-value
	Age, years	-0.001 (-0.006; 0.004)	0.641	-0.002 (-0.007, 0.004)	0.502
	Race/Ethnicity
	Non-Hispanic Caucasian	ref (1.00)		ref (1.00)
	Black/African American	0.121 (-0.005; 0.248)	0.06	0.080 (-0.047, 0.208)	0.216
	Asian/Other	0.133 (-0.032; 0.299)	0.115	0.143 (-0.023, 0.308)	0.092
	Smoking
	Never	ref (1.00)		ref (1.00)
	Former	-0.069 (-0.190; 0.052)	0.263	-0.0397 (-0.156, 0.077)	0.506
	Current	0.047 (-0.217; 0.311)	0.729	0.117 (-0.158, 0.393)	0.403
	Average number of alcoholic drinks per week
	<1	ref (1.00)		ref (1.00)
	1-6	-0.282 (-0.478; -0.086)	0.005	-0.202 (-0.43, 0.027)	0.08
	≥7	-0.398 (-0.663; -0.133)	0.003	-0.265 (-0.536, 0.006)	0.055
	Body mass index
	<25	ref (1.00)		ref (1.00)
	25-29	0.182 (0.059; 0.306)	0.004	0.171 (0.047, 0.294)	0.007
	≥30	0.323 (0.208; 0.439)	<0.0001	0.308 (0.193, 0.424)	<0.0001
	P trend		<0.0001		<0.0001
	Age at menarche, years
	≤12	ref (1.00)		ref (1.00)
	13	-0.050 (-0.161; 0.061)	0.37941	-0.050 (-0.161, 0.061)	0.378
	≥14	-0.063 (-0.185; 0.060)	0.31821	-0.065 (-0.188, 0.580)	0.3
	P trend		0.257		0.254
	Parity
	Nulliparous	ref (1.00)		ref (1.00)
	Parous	0.187 (0.077; 0.298)	0.000910476	0.167 (0.056, 0.278)	0.0003
	Number of live births
	0	ref (1.00)		ref (1.00)
	1	0.529 (0.239; 0.812)	0.0003	0.421 (0.157, 0.685)	0.002
	2	0.753 (0.471; 1.035)	<0.0001	0.632 (0.375, 0.889)	<0.0001
	≥3	0.826 (0.529; 1.123)	<0.0001	0.678 (0.400, 0.956)	<0.0001
	P trend		<0.0001		<0.0001
	Age at first full-term birth, years
	<25	ref (1.00)		ref (1.00)
	25-29	0.043 (-0.148; 0.233)	0.66	0.038 (-0.152, 0.229)	0.695
	≥30	0.491 (-0.089; 0.329)	0.26	0.132 (-0.077, 0.341)	0.218
	P trend		0.4396		0.374
	Breastfeeding
	Never	ref (1.00)		ref (1.00)
	Ever	-0.151 (-0.292; -0.010)	0.036	-0.136 (-0.276, 0.004)	0.058
	Breastfeeding duration, months
	<12	ref (1.00)		ref (1.00)
	≥12 - <24	-0.151 (-0.303; 0.002)	0.052	-0.044 (-0.210, 0.120)	0.594
	≥24	-0.188 (-0.372; -0.004)	0.045	0.011 (-0.179, 0.201)	0.912
	P trend	-0.136 (-0.343; 0.071)	0.197		0.126
	Bilateral oophorectomy
	No	ref (1.00)		ref (1.00)
	Yes	-0.109 (-0.305; 0.087)	0.275476	-0.057 (-0.234, 0.120)	0.525
	Menopausal status
	Premenopausal	ref (1.00)		ref (1.00)
	Postmenopausal	-0.280 (-0.434; -0.127)	0.000337519	-0.246 (-0.400, -0.093)	0.002
	Uterine Ablation	-0.007 (-0.297; 0.282)	0.960617	0.046 (-0.241, 0.335)	0.749
	Family history of breast cancer
	Negative	ref (1.00)		ref (1.00)
	Positive	0.142 (0.024; 0.260)	0.0180999	0.135 (0.014, 0.256)	0.028

## Sheet: Supplementary Table 3
	Supplementary Table 3: Associations of risk factors with epithelium-to-stroma proportion among healthy women volunteers participating in the Komen Tissue Bank project, with and without adjustment for age at first full-term birth (AFFB)
		Model with AFFB		Model without AFFB
	Characteristic	β (95% CI)	P-value	β (95% CI)	P-value
	Age, years	-0.010 (-0.017, -0.003)	0.007	-0.007 (-0.015, -0.0004)	0.038
	Body mass index
	<25	ref (1.00)		ref (1.00)
	25-29	0.159 (0.004, 0.314)	0.044	0.132 (-0.023, 0.288)	0.094
	≥30	0.226 (0.079, 0.373)	0.003	0.205 (0.058, 0.353)	0.006
	P trend		0.003		0.007
	Age at menarche, years
	≤12	ref (1.00)		ref (1.00)
	13	-0.068 (-0.205, 0.068)	0.328	-0.077 (-0.214, 0.060)	0.273
	≥14	0.036 (-0.116, 0.188)	0.643	0.018 (-0.133, 0.171)	0.809
	P trend
	Number of live births
	0	ref (1.00)		ref (1.00)
	1	0.520 (0.222, 0.818)	0.001	0.312 (0.022, 0.601)	0.035
	2	0.747 (0.455, 1.039)	<0.0001	0.525 (0.243, 0.808)	<0.0001
	≥3	0.812 (0.505, 1.12)	<0.0001	0.562 (0.265, 0.858)	<0.0001
	P trend		<0.0001		<0.0001
	Age at first full-term birth, years
	<25	ref (1.00)
	25-29	0.043 (-0.148; 0.233)	0.66
	≥30	0.491 (-0.089; 0.329)	0.26
	P trend		0.4396
	Breastfeeding
	Never	ref (1.00)		ref (1.00)
	Ever	-0.151 (-0.292; -0.010)	0.036	-0.147 (-0.289, -0.004)	0.043

## Sheet: Supplementary Table 4
	Supplementary Table 4: Associations of host, reproductive, and lifestyle factors with quantitative tissue composition metrics among healthy premenopausal women participating in the Komen Tissue Bank project (N=2696)
		Epithelium (%)			Stroma (%)			Adipose tissue (%)			Fibroglandular tissue (%)			Epithelium-to-stroma proportion (%)
	Characteristic	β (95% CI)	P-value		β (95% CI)	P-value		β (95% CI)	P-value		β (95% CI)	P-value		β (95% CI)	P-value
	Age, years	-0.013 (-0.017; -0.009)	5.41983e-09		-0.037 (-0.048; -0.027)	4.0145e-12		0.033 (0.026; 0.041)	5.29633e-17		-0.040 (-0.051; -0.029)	5.31874e-13		-0.002 (0.009; 0.005)	0.601427
	Race/Ethnicity
	Non-Hispanic Caucasian	ref (1.00)			ref (1.00)			ref (1.00)			ref (1.00)			ref (1.00)
	Black/African American	0.080 (-0.020; 0.180)	0.115395		0.086 (-0.159; 0.330)	0.492309		-0.072 (-0.253; 0.109)	0.433438		0.117 (-0.136; 0.370)	0.363953		0.105 (-0.054; 0.263)	0.197511
	Asian/Other	0.007 (-0.114; 0.129)	0.905551		0.005 (-0.302; 0.292)	0.971998		-0.079 (-0.299; 0.141)	0.479403		-0.001 (-0.309; 0.307)	0.994041		0.112 (-0.081; 0.305)	0.255586
	Education
	High school/GED or less	ref (1.00)			ref (1.00)			ref (1.00)			ref (1.00)			ref (1.00)
	Vocation/tech school or associates degree	-0.061 (-0.191; 0.069)	0.357388		-0.473 (-0.793; -0.155)	0.00359383		0.407 (0.171; 0.643)	0.000731989		-0.482 (-0.813; -0.152)	0.0042328		0.092 (-0.115; 0.299)	0.381802
	College degree	-0.049 (-0.160; 0.062)	0.388033		-0.244 (-0.516; 0.027)	0.0778187		0.210 (0.010; 0.411)	0.0400744		-0.255 (-0.536; 0.026)	0.0753793		0.004 (-0.180; 0.273)	0.966949
	Graduate/professional degree	-0.014 (-0.137; 0.108)	0.818352		-0.402 (-0.701; -0.103)	0.00843551		0.320 (0.098; 0.541)	0.00468964		-0.389 (-0.699; -0.079)	0.0139918		0.160 (-0.034; 0.355)	0.106195
	Other	-0.054 (-0.209; 0.102)	0.498283		-0.164 (-0.545; 0.216)	0.39649		0.175 (-0.106; 0.457)	0.222031		-0.186 (-0.580; 0.208)	0.353678		-0.091 (-0.339; 0.155)	0.466113
	Smoking
	Never	ref (1.00)			ref (1.00)			ref (1.00)			ref (1.00)			ref (1.00)
	Former	-0.112 (-0.214; -0.010)	0.0311206		-0.097 (-0.345; 0.153)	0.445789		0.044 (-0.141; 0.229)	0.641819		-0.113 (-0.371; 0.146)	0.393308		-0.047 (-0.210; 0.115)	0.568135
	Current	-0.020 (-0.223; 0.184)	0.850167		0.272 (-0.226; 0.771)	0.283677		-0.280 (-0.649; 0.089)	0.136299		0.252 (-0.265; 0.768)	0.339483		0.105 (-0.219; 0.429)	0.524512
	Currently drink alcohol
	No	ref (1.00)			ref (1.00)			ref (1.00)			ref (1.00)			ref (1.00)
	Yes	-0.012 (-0.093; 0.069)	0.766719		0.051 (-0.147; 0.250)	0.612195		-0.036 (-0.183; 0.111)	0.631447		0.045 (-0.160; 0.251)	0.666482		-0.073 (-0.202; 0.056)	0.267719
	Average number of alcoholic drinks per week
	<1	ref (1.00)			ref (1.00)			ref (1.00)			ref (1.00)			ref (1.00)
	1-6	-0.091 (-0.245; 0.064)	0.251483		0.087 (-0.292; 0.465)	0.652563		0.022 (-0.258; 0.302)	0.875643		0.063 (-0.329; 0.456)	0.752086		-0.374 (-0.620; -0.129)	0.00281884
	≥7	-0.142 (-0.292; 0.465)	0.187895		0.058 (-0.459; 0.574)	0.82744		0.058 (-0.324;0.440)	0.766861		0.005 (-0.530; 0.540)	0.985457		-0.348 (-0.683; -0.013)	0.0415299
	Body mass index
	<25	ref (1.00)			ref (1.00)			ref (1.00)			ref (1.00)			ref (1.00)
	25-29	-0.154 (-0.254; -0.066)	0.00166249		-0.646 (-0.880; -0.411)	7.1623e-08		0.500 (0.327; 0.674)	1.72577e-08		-0.668 (-0.911; -0.425)	7.50284e-08		0.115 (-0.038; 0.267)	0.140234
	≥30	-0.207 (-0.288; -0.113)	6.37074e-06		-1.098 (-1.317; -0.879)	2.09951e-22		0.827 (0.665; 0.989)	3.85927e-23		-1.122 (-1.349; -0.895)	7.92335e-22		0.263 (0.120; 0.405)	0.000306521
	P trend		9.01e-06			2.51e-22			5.02e-23			1.03e-21			0.000242
	Age at menarche, years
	≤12	ref (1.00)			ref (1.00)			ref (1.00)			ref (1.00)			ref (1.00)
	13	0.055 (-0.032; 0.142)	0.215083		0.223 (0.010; 0.435)	0.0398614		-0.196 (-0.353; -0.039)	0.0145619		0.234 (0.014; 0.454)	0.0373148		-0.052 (-0.190; 0.086)	0.457821
	≥14	-0.025 (-0.123; 0.072)	0.611122		0.260 (0.021; 0.498)	0.0326947		-0.165 (-0.341; 0.011)	0.0663304		0.243 (-0.004; 0.490)	0.0535821		-0.138 (-0.293; 0.016)	0.0798659
	P trend		0.902			0.0152			0.0233			0.0243			0.0804
	Current hormonal birth control use
	No	ref (1.00)			ref (1.00)			ref (1.00)			ref (1.00)			ref (1.00)
	Yes	-0.018 (-0.120; 0.084)	0.730167		-0.187 (-0.436; 0.061)	0.140239		0.143 (-0.041; 0.327)	0.127627		-0.194 (-0.452; 0.064)	0.140187		0.092 (-0.070; 0.254)	0.265825
	Parity
	Nulliparous	ref (1.00)			ref (1.00)			ref (1.00)			ref (1.00)			ref (1.00)
	Parous	0.186 (0.104; 0.269)	1.00743e-05		0.165 (-0.037; 0.367)	0.109325		-0.091 (-0.240; 0.059)	0.233215		0.208 (-0.001; 0.418)	0.0509956		0.129 (-0.002; 0.260)	0.0543413
	Number of live births
	0	ref (1.00)			ref (1.00)			ref (1.00)			ref (1.00)			ref (1.00)
	1	0.124 (-0.115; 0.362)	0.309883		-0.226 (-0.791; 0.339)	0.433186		0.117 (-0.236; 0.575)	0.412352		-0.176 (-0.766; 0.414)	0.559378		0.567 (0.203; 0.930)	0.00225465
	2	0.295 (0.061; 0.530)	0.013678		-0.268 (-0.824; 0.287)	0.343818		0.235 (-0.281; 0.516)	0.563067		-0.162 (-0.742; 0.418)	0.583332		0.847 (0.490; 1.203)	3.58705e-06
	≥3	0.306 (0.055; 0.556)	0.0170301		-0.391 (-0.985; 0.203)	0.196417		0.569 (-0.191; 0.661)	0.279294		-0.264 (-0.884; 0.357)	0.404446		0.902 (0.520; 1.284)	3.96343e-06
	P trend		0.00234			0.184			0.357			0.447			4.69e-06
	Age at first full-term birth, years
	<25	ref (1.00)			ref (1.00)			ref (1.00)			ref (1.00)			ref (1.00)
	25-29	-0.135 (-0.298; 0.027)	0.101978		-0.167 (-0.551; 0.217)	0.394636		0.075 (-0.201; 0.351)	0.593435		-0.187 (-0.588; 0.215)	0.361716		-0.097 (-0.344; 0.151)	0.444017
	≥30	-0.068 (-0.241; 0.104)	0.436971		-0.136 (-0.544; 0.274)	0.515786		0.084 (-0.210; 0.377)	0.576002		-0.136 (-0.563; 0.292)	0.533308		0.096 (-0.167; 0.360)	0.473443
	P trend		0.4196			0.8281			0.6125			0.7864			0.7105
	Breastfeeding
	Never	ref (1.00)			ref (1.00)			ref (1.00)			ref (1.00)			ref (1.00)
	Ever	0.035 (-093; 0.164)	0.590848		0.131 (-0.173; 0.435)	0.397579		-0.093 (-0.311; 0.125)	0.402144		0.125 (-0.193; 0.442)	0.440414		-0.034 (-0.230; 0.161)	0.730301
	Breastfeeding duration, months
	Never	ref (1.00)			ref (1.00)			ref (1.00)			ref (1.00)			ref (1.00)
	<12	0.020 (-0.117; 0.157)	0.774913		0.055 (-0.270; 0.379)	0.741165		-0.008 (-0.241; 0.224)	0.945201		0.044 (-0.295; 0.383)	0.799296		-0.012 (-0.221; 0.197)	0.909059
	≥12 - <24	0.012 (-0.150; 0.174)	0.886031		0.262 (-0.122; 0.646)	0.180731		-0.196 (-0.471; 0.079)	0.162818		0.241 (-0.159; 0.642)	0.237402		-0.155 (-0.401; 0.092)	0.219366
	≥24	0.113 (0.071; 0.297)	0.226786		0.193 (-0.243; 0.629)	0.384665		-0.237 (-0.549; 0.0.75)	0.137033		0.222 (-0.233; 0.678)	0.338133		0.020 (-0.260; 0.301)	0.88677
	P trend		0.308			0.193			0.0534			0.186			0.666
	Family history of breast cancer
	Negative	ref (1.00)			ref (1.00)			ref (1.00)			ref (1.00)			ref (1.00)
	Positive	0.051 (-0.046; 0.149)	0.30317		0.018 (-0.221; 0.257)	0.882551		-0.032 (-0.208; 0.145)	0.725458		0.041 (-0.206; 0.288)	0.745636		0.091 (-0.070; 0.240)	0.284605

## Sheet: Supplementary Table 5
	Supplementary Table 5: Associations of host, reproductive, and lifestyle factors with quantitative tissue composition metrics among healthy postmenopausal women participating in the Komen Tissue Bank project (N=1412)
		Epithelium (%)			Stroma (%)			Adipose tissue (%)			Fibroglandular tissue (%)			Epithelium-to-stroma proportion (%)
	Characteristic	β (95% CI)	P-value		β (95% CI)	P-value		β (95% CI)	P-value		β (95% CI)	P-value		β (95% CI)	P-value
	Age, years	-0.011 (-0.016; -0.007)	1.67e-06		-0.019 (-0.035; -0.003)	0.0210111		0.013 (0.003; 0.022)	0.0074104		-0.021 (-0.037; -0.005)	0.0103959		-0.003 (-0.014; 0.008)	0.583334
	Race/Ethnicity
	Non-Hispanic Caucasian	ref (1.00)			ref (1.00)			ref (1.00)			ref (1.00)			ref (1.00)
	Black/African American	0.063 (-0.022; 0.148)	0.144302		-0.110 (-0.410; 0.190)	0.472031		0.113 (-0.065; 0.291)	0.212696		-0.090 (-0.395; 0.214)	0.559697		0.090 (-0.122; 0.302)	0.405513
	Asian/Other	-0.079 (-0.211; 0.052)	0.236931		-0.379 (-0.845; 0.087)	0.110566		0.247 (-0.030; 0.523)	0.0801693		-0.372 (-0.844; 0.101)	0.123301		0.323 (0.006; 0.652)	0.054463
	Education
	High school/GED or less	ref (1.00)			ref (1.00)			ref (1.00)			ref (1.00)			ref (1.00)
	Vocation/tech school or associates degree	0.054 (-0.055; 0.164)	0.331031		0.134 (-0.254; 0.522)	0.499196		-0.054 (-0.285; 0.176)	0.642335		0.142 (-0.252; 0.536)	0.47869		-0.265 (-0.539; 0.009)	0.0579794
	College degree	0.045 (-0.060; 0.150)	0.404282		0.108 (-0.263; 0.479)	0.568256		-0.057 (-0.277; 0.163)	0.612758		0.117 (-0.259 0.493)	0.541836		-0.129 (-0.391; 0.133)	0.3341
	Graduate/professional degree	0.097 (-0.007; 0.201)	0.0672141		0.170 (-0.198; 0.537)	0.364636		-0.075 (-0.293; 0.143)	0.499232		0.194 (-0.179; 0.566)	0.308242		-0.132 (-0.391; 0.128)	0.319018
	Other	-0.002 (-0.139; 0.135)	0.976705		0.129 (-0.357; 0.615)	0.602009		-0.009 (-0.297; 0.279)	0.95098		0.129 (-0.364; 0.622)	0.607498		-0.285 (-0.628; 0.058)	0.103342
	Smoking
	Never	ref (1.00)			ref (1.00)			ref (1.00)			ref (1.00)			ref (1.00)
	Former	-0.021 (-0.095; 0.053)	0.575989		0.126 (-0.136; 0.389)	0.34386		-0.114 (-0.270; 0.041)	0.149196		0.121 (-0.145; 0.387)	0.372418		-0.070 (-0.256; 0.115)	0.456277
	Current	0.018 (-0.164; 0.200)	0.845634		-0.074 (-0.570; 0.718)	0.821227		0.075 (-0.457; 0.307)	0.699999		-0.083 (-0.570; 0.737)	0.802156		0.094 (-0.361; 0.549)	0.68551
	Currently drink alcohol
	No	ref (1.00)			ref (1.00)			ref (1.00)			ref (1.00)			ref (1.00)
	Yes	-0.053 (-0.122; 0.015)	0.128857		0.039 (-0.205; 0.283)	0.751184		-0.042 (-0.187; 0.102)	0.565768		0.028 (-0.220; 0.275)	0.825962		-0.065 (-0.237; 0.107)	0.460161
	Average number of alcoholic drinks per week
	<1	ref (1.00)			ref (1.00)			ref (1.00)			ref (1.00)			ref (1.00)
	1-6	0.079 (-0.050; 0.208)	0.230848		0.333 (-0.124; 0.789)	0.152949		-0.056 (-0.468; 0.073)	0.152603		0.346 (-0.117; 0.809)	0.143086		-0.143 (-0.465; 0.179)	0.383286
	≥7	-0.031 (-0.205; 0.144)	0.731384		0.199 (-0.419; 0.817)	0.528475		-0.145 (-0.421; 0.311)	0.767514		0.183 (-0.444; 0.810)	0.566536		-0.482 (-0.918; -0.047)	0.030039
	Body mass index
	<25	ref (1.00)			ref (1.00)			ref (1.00)			ref (1.00)			ref (1.00)
	25-29	-0.072 (-0.159; 0.014)	0.0993347		-0.758 (-1.063; -0.454)	1.17084e-06		0.500 (0.319; 0.681)	6.61931e-08		-0.754 (-1.063; -0.445)	1.91678e-06		0.333 (0.117; 0.548)	0.00249315
	≥30	-0.103 (-0.186; -0.020)	0.0149791		-0.956 (-1.249; -0.663)	2.16045e-10		0.609 (0.435; 0.782)	9.31448e-12		-0.948 (-1.245; -0.651)	5.3063e-10		0.454 (0.247; 0.661)	1.84613e-05
	P trend		0.023			6.55e-10			3.5e-11			1.58e-09			1.82e-05
	Age at menarche, years
	≤12	ref (1.00)			ref (1.00)			ref (1.00)			ref (1.00)			ref (1.00)
	13	-0.020 (-0.096; 0.056)	0.60385		-0.050 (-0.318; 0.218)	0.714333		-0.022 (-0.181; 0.137)	0.789831		-0.055 (-0.184; 0.671)	0.689311		-0.043 (-0.233; 0.146)	0.655752
	≥14	0.012 (-0.837; 0.860)	0.772709		0.047 (-0.243; 0.336)	0.752427		-0.043 (-0.214; 0.129)	0.625733		0.053 (-0.322; 0.643)	0.725194		0.066 (-0.139; 0.270)	0.529488
	P trend		0.897			0.814			0.591			0.796			0.647
	Parity
	Nulliparous	ref (1.00)			ref (1.00)			ref (1.00)			ref (1.00)			ref (1.00)
	Parous	0.190 (0.103; 0.278)	2.11e-05		0.192 (-0.117; 0.501)	0.222659		-0.129 (-0.313; 0.054)	0.166686		0.238 (-0.077; 0.550)	0.138913		0.278 (0.060; 0.497)	0.012485
	Number of live births
	0	ref (1.00)			ref (1.00)			ref (1.00)			ref (1.00)			ref (1.00)
	1	-0.035 (-0.236; 0.166)	0.734641		-0.310 (-1.003; 0.383)	0.380932		0.159 (-0.252; 0.569)	0.448208		-0.305 (-1.009; 0.399)	0.395422		0.351(-0.138; 0.841)	0.159344
	2	0.003 (-0.191; 0.197)	0.979211		-0.454 (-1.22; 0.215)	0.183117		0.193 (-0.203; 0.589)	0.338437		-0.433 (-1.111; 0.246)	0.210893		0.553 (0.081; 1.025)	0.021737
	≥3	0.019 (-0.182; 0.220)	0.852772		-0.531 (-1.223; 0.162)	0.133324		0.433 (-0.197; 0.623)	0.309001		-0.504 (-1.207; 0.199)	0.160102		0.671 (0.183; 1.161)	0.0071991
	P trend		0.463			0.0941			0.353			0.125			0.002
	Age at first full-term birth, years
	<25	ref (1.00)			ref (1.00)			ref (1.00)			ref (1.00)			ref (1.00)
	25-29	0.098 (-0.026; 0.222)	0.122716		0.083 (-0.345; 0.512)	0.7018		-0.045 (-0.299; 0.209)	0.729121		0.111 (-0.324; 0.546)	0.617424		0.260 (-0.043; 0.562)	0.0926102
	≥30	0.028 (-0.117; 0.174)	0.704559		-0.011 (-0.512; 0.490)	0.965118		-0.003 (-0.294; 0.300)	0.983383		-0.007 (-0.516; 0.501)	0.977636		0.167 (-0.187; 0.521)	0.353928
	P trend		0.4813			0.6414			0.6626			0.6396			0.367
	Breastfeeding
	Never	ref (1.00)			ref (1.00)			ref (1.00)			ref (1.00)			ref (1.00)
	Ever	0.087 (8.255E-05; 0.173)	0.0497825		0.445 (0.147; 0.743)	0.00350797		-0.231 (-0.408; -0.054)	0.010411		0.453 (0.150; 0.756)	0.00344583		-0.283 (-0.494; -0.072)	0.00856137
	Breastfeeding duration, months
	Never	ref (1.00)			ref (1.00)			ref (1.00)			ref (1.00)			ref (1.00)
	<12	0.077 (-0.017; 0.172)	0.109039		0.516 (0.190; 0.842)	0.0019666		-0.269 (-0.462; -0.075)	0.00646432		0.519 (0.188; 0.850)	0.00216658		-0.318 (-0.548; -0.088)	0.0068592
	≥12 - <24	0.107 (-0.010; 0.224)	0.0725994		0.311 (-0.092; 0.714)	0.130627		-0.167 (-0.406; 0.072)	0.170803		0.330 (-0.079; 0.739)	0.113937		-0.200 (-0.485; 0.084)	0.166879
	≥24	0.095 (-0.034; 0.225)	0.149109		0.434(-0.012; 0.880)	0.0567111		-0.218 (-00.482; 0.047)	0.106797		0.441 (-0.012; 0.895)	0.0563089		-0.298 (-0.613; 0.018)	0.0645001
	P trend		0.0879			0.0824			0.133			0.0762			0.099
	Bilateral oophorectomy
	No	ref (1.00)			ref (1.00)			ref (1.00)			ref (1.00)			ref (1.00)
	Yes	-0.108 (-0.198; -0.018)	0.0188513		-0.347 (-0.666; -0.028)	0.0329595		0.243 (0.054; 0.432)	0.0117824		-0.362 (-0.686; -0.038)	0.028453		-0.064 (-0.289; 0.161)	0.576615
	Menopausal hormone therapy
	Nonuser	ref (1.00)			ref (1.00)			ref (1.00)			ref (1.00)			ref (1.00)
	Current user	-0.067 (-0.167; 0.033)	0.184967		0.316 (-0.035; 0.667)	0.0778581		-0.190 (-0.399; 0.018)	0.0730356		0.293 (-0.063; 0.650)	0.106677		-0.414 (-0.662; -0.166)	0.0010871
	Former user	0.090 (-0.037; 0.217)	0.166355		0.191 (-0.258; 0.641)	0.403976		-0.073 (-0.340; 0.194)	0.590494		0.213 (-0.243; 0.670)	0.359164		0.018 (-0.300; 0.336)	0.911601
	Menopausal hormone therapy type- current user
	Nonuser	ref (1.00)			ref (1.00)			ref (1.00)			ref (1.00)			ref (1.00)
	Estrogen only	-0.048 (-0.196; 0.100)	0.527688		0.108 (-0.416; 0.631)	0.686962		-0.047 (-0.357; 0.263)	0.764957		0.088 (-0.443; 0.619)	0.744452		-0.33 (-0.701; 0.041)	0.0814101
	Combined estrogen and progesterone	-0.064 (-0.207; -0.078)	0.37584		0.513 (0.010; 1.016)	0.0455642		-0.331 (-0.629; -0.033)	0.0294642		0.492 (-0.018; 1.002)	0.0584607		-0.362 (-0.719; -0.005)	0.0466985
	Menpausal hormone therapy type- former user
	Nonuser	ref (1.00)			ref (1.00)			ref (1.00)			ref (1.00)			ref (1.00)
	Estrogen only	0.07 (0.109; 0.250)	0.440409		0.308 (-0.327; 0.943)	0.341209		-0.073 (-0.449; 0.303)	0.702708		0.326 (-0.318; 0.970)	0.320574		0.082 (-0.369; 0.533)	0.721887
	Combined estrogen and progesterone	-0.021 (-0.222; 0.181)	0.840867		0.056 (-0.656; 0.768)	0.877815		-0.077 (-0.499; 0.345)	0.720577		0.041 (-0.681; 0.764)	0.910421		-0.238 (-0.745; 0.268)	0.356517
	Menopausal hormone therapy type
	Nonuser	ref (1.00)			ref (1.00)			ref (1.00)			ref (1.00)			ref (1.00)
	Estrogen only	0.068 (-0.029; 0.165)	0.16894		0.171 (-0.173; 0.514)	0.329307		-0.063 (-0.267; 0.140)	0.543475		0.183 (-0.166; 0.531)	0.303504		0.089 (-0.155; 0.333)	0.474384
	Combined estrogen and progesterone	0.001 (-0.093; 0.095)	0.976999		0.059 (-0.274; 0.391)	0.729859		-0.087 (-0.284; 0.110)	0.389054		0.059 (-0.278; 0.547)	0.731513		0.036 (-0.201; 0.272)	0.767258
	Family history of breast cancer
	Negative	ref (1.00)			ref (1.00)			ref (1.00)			ref (1.00)			ref (1.00)
	Positive	-0.008 (-0.081; 0.065)	0.825793		-0.362 (-0.620; -0.104)	0.00597207		0.216 (0.063; 0.369)	0.00572145		-0.355 (-0.617;-0.094)	0.00783994		0.236 (0.054; 0.418)	0.0111998
